# Supplementary material for: Identification of a homogenous structural basis for oligomerization by retroviral Rev-like proteins
Source: Retrovirology. 2017 Aug 22;14:40. doi: 10.1186/s12977-017-0366-1 (PMC5568270; doi:10.1186/s12977-017-0366-1)
Supplement: Supplementary file 2 — Additional file 2. Complete dataset for sequences used in this study. For each SIV, HIV-1, HIV-2, EIAV, FIV, SRLV, BIV, BLV, PTLV, HERVK, MMTV, Jaagsiekte, and endogenous lentivirus Rev-like sequence, accession code information for the genome from which it was derived as well as Pol, Env, and Rev proteins are provided, where available. Results for the prediction of coiled-coils by CCHMM_PROF (http://gpcr.biocomp.unibo.it/cgi/predictors/cchmmprof/pred_cchmmprof.cgi) and COILS webservers (http://www.ch.embnet.org/software/COILS_form.html) [39, 41] are indicated for each sequence, and the overall correlation between the two servers for all sequences, as well as the correlation for a smaller subset comprising BLV, PTLV, SIV, and HIV-1 are also included. [file 12977_2017_366_MOESM2_ESM.xlsx]

## Sheet: SIV
group	genome ACC	pol ACCESSION	env ACC	rev ACC	Rev sequence	CCHMM		COILS
asc	KJ461714	AIG51563	AIG51568	AIG51567	MAGSGREEDPELRQLLRACRIIKILYDSSSRLFTSCPDPFPPASGSRSARRNRRRRWRRRQHQIRAIAERVLSSCLGRPESDRLVDPPDIGQLRLADSSSVEQSN	No		0.06
	KJ461715	AIG51571	AIG51576	AIG51575	MAGSGRDEDPELRQLLRACRIIRTLYDSSSRLFTSRPDPFPPASGPRSTRRNRRRRWRRRQRQIRAIAERVLSSCLGRPESDRSVDLPDISQLRLADPPPVEQSI	No		0.07
	KJ461716	AIG51579	AIG51584	AIG51583	MAGSGREEDPELRQLLRACRIIRTLYDSSSRLFTSRPDPFPPASGTRSTRRNRRRRWRRRQRQIRAIAERVLSSCLGRLESDRPVDLPDIGQLRLADPSPVERSD	No		0.07
cpz	AF447763	AAO13960	AAO13966	AAO13964	MAGREEDANLLYTVRIIKILYDSNPYPSGAGSRTARRNRRRRWRQRQHQVDALASRILQYRLGGPQEPPHLDIPDLSKLHLDPLDQPASTETGDNQLGTQPSNSA	No		0.16
	DQ373063	ABD19475	ABD19481	ABD19479	MAGGSGNSDEELLRAVRIIKILYQSNPYPSPEGSRQARRNRRRRWRARQRQINSLSERILSTCLERPTGPVSLPLPPIERLTLDSAEDIGTGGTDPPQGTETGTGSPNTPEGHSTILGTGAKN	No		0.25
	DQ373065	ABD19493	ABD19499	ABD19497	MAGRSGVNDEELLRAIRVIKILYQSNPYPNDSGTRQARKNRRRRWRARQRQIRALSERILSSCVGGLQEPSTLPLPPLDRLSLNPEEDLGTSETEHPQGTATT	No		0.29
	JQ866001	AFM85330	AFM85336	AFM85334	MAGREEENLLQAIKIIKILYESNPYPNSEGTRSARRNRRRRWRIRQRQVEGISSRILATYLGRLPTAPPVDLPDLSKLTLAPLDIDQVDPSVEPIAVGDCETIAAQAHTPPDTISTPTGNLGNSN	No		0.57	EENLLQAIKIIKIL
	DQ373066	ABD19502	ABD19508	ABD19506	MAGRSEGDENLLRAIRIIRILYESNPYPSQSGTRRARRNRKRRWRERQRQINQIGERVLASCLGRSSEPPQLPLPPIERLCISDLETTGDTGTIQPQGSTTNRYSPTPTERDPAVLDNRNQE	No		0.12
agm	M66437	AAA91923	AAA91928	AAA91927	MSLGKEEKQALKIIKTLYGSNPYPQFSGTARQRRRARQRWRKQQQQIDKIAGRVLNTFEDQQLVAQLQELQLENKDLVLQHLPDPPHIHQDSSGIPAVWAPATPRGSNRACSSSGEGCEGSLGQTGCYCPIRLSGSHQQSKKSAARP	Yes	​​KQALKII; ​QQQQIDKIAGRV; ​DQQLVAQLQELQLENKDLV	0.99	QQLVAQLQELQLENKDLVLQH
	M29975	AAA91906	AAA91911	AAA91910	MPLGPEERRLLRLIAFLYRSNPYPSVEGTARQRRRARRRWKNRQKQIYALAERIWGTRQEDQLVQAIDQLVLDTQHLVTQQLPDPPSQA	Yes	​RQKQIYALAERI; ​QEDQLVQAIDQLVLDTQHL	0.4
	M30931	AAA91914	AAA91919	AAA91918	MPLGSEERRLLRLIAFLNKNNPYPPVEGTARQRRRARRRWRQAQEQLRALAERIWHSRVEEQLVQAIDQLVLDQQHLAIQQLPDPPSSS	Yes	​LLRLIAF; ​AQEQLRALAERI; ​HSRVEEQLVQAIDQLVLDQQHL	1; 0.66	RQAQEQLRALAERI; SRVEEQLVQAIDQL
	X07805	CAA30658	CAA30663	CAA30662	MPLGPEERRFVRLIWLLYSTNPYPPSGEGTARQRRRARRRWRQQQDQIRVLVERLQEQVYAVDRLADEAQHLAIQQLPDPPHSA	Yes	​QQDQIRVLVERLQEQVYAVDRLADEAQHL	1	QDQIRVLVERLQEQVYAVDRLADEAQHL
	L40990	AAA64258	AAA64263	AAA64262	MPLGPEERKVFSLIAYLNRTNPYPPVEGTARQRRRARRRWRERQRQLRFLAERIWNETKERQLEQTLDQLALDVQHLAIQHLPDPPNSS	Yes	RQRQLRFLAERIWNETKERQLEQTLDQLALDVQHL	0.99	QLEQTLDQLALDVQ
col	AF301156	AAK01033	AAK01038	AAK01037	MTNAGVRPVAFTVSYAFFQKGWESAIRRIRVLHKHWPRPGVGTARQRRRNTQRARKQQQQILAIDGRVVEQLVASLQQWDPYCPASTSANNLRQEEECLADSSVSIGTQGSKPSDS	Yes	ARKQQQQILAI; GRVVEQL	0.08
deb	AY523865	AAT68795	AAT68800	AAT68799	MAHAGGRGSAEENTRQLLKVISLIKILYQSIVSRIFPFADPYPKGGGSASTRRRRRQKWRRRQGQVDSIAERILQSHLGGSPTTADVALPDLSQLHLAD	Yes	LLKVISLIKIL; VDSIAER	0.03
	AY523866	AAT68803	AAT68808	AAT68807	MAHAGGRGDADQALLRMIRIIKSLYQSIVSRIFPFADPYPKGGGSASTRRRRRQKWRRRQEQVDDIAQRILEAHLGRHLTASDVALPNLEELRLAD	Yes	LLRMIRIIKSLYQSI	0.24
	FJ919724	ADB82817	ADF42568	ADF42567	MAHAGGRGELQNLLRAIAAIKILYQSRVVSRIFSSTDPFPEGGSRASRRRRRRRWRQHQETVDSLAARILESYLGRPAAAVELALPDLQELHLAADEGSRDPARTNI	Yes	LQNLLRAIAAI; TVDSLAARI	0.59	ELQNLLRAIAAIKI
den	AJ580407	CAE46399	CAE46405	CAE46403	MAGLQERDQELVKAVRLIKKLYPYPTPEGSKSARRRRRRKWRRQQAQVVAISERILEYHLGRSLTAADVELPDLEKLSVSD	No		0.77	DQELVKAVRLIKKL
drl	AY159321	AAO22466	AAO22472	AAO22471	MSAGPEREPPPWFQEYLRLVTRLWQGRIPPRDDQLPQTARQRKRRRARQRRVEHQIRTLQARILQSLERRNSRDLVEGIERIHLAEERESSS	Yes	RRARQRRVEHQIRTLQARILQSL	0.79	RRVEHQIRTLQARI
gor	FJ424871	ACM63211	ACM63217	ACM63215	MAGRSDEDLQELLTKIRIIRILYQSNPWPEPGPSRNSTRNRRRRWKGRQRQIDQIAGRILASHLGRSQNPGCVDLPDISHLTIGDQGDNTQPDRXPDQTTEKSE	No		0.47
	FJ424863	ACM63166	ACM63172	ACM63170	MAGRSDEDLQELLTKIRIIRLLYQSNPCPEPGPSRNSTRNRRRRWKGRQRQIDQIAGRILAAHLGRSQNPDCVDLPDISHLTIGDQGNNTQPDRAPDQTTEKSE	No		0.47
	FJ424864	ACM63175	ACM63181	ACM63179	MAGRSDEDLQELLTKIRIIRLLYQSNPWPEPGPSRNSTRNRRRRWKGRQRQIDQIAGRILASHLGRYQNPGCVDLPDISHLTIGDQGDNTQPDRVPDQTTEKSE	No		0.47
gsn	AF468658	AAM90222	AAM90228	AAM90226	MADPANGRDQKLQNLLLACRLIKTLYKSAGLLTSLPADPYPTASGTRSARRNKKRRWRARQRQVRQISHRILESLVGRPEESGNLDLPDLGHLSLDSPEDRQVPVGAAAEGVPTSETAGGSGSQSSSLY	Yes	KLQNLLLACRLI	0.05
	AF468659	AAM90231	AAM90237	AAM90235	MADHARGNDQKLQNLILACRLIKTLHRSSKAGLLTSLPADPYPTSSGTRSARRNRRRRWRARQGQVREISNRILESLVGRPEEPGDLDLPDLGQLSLDSPWDREVPVGTAAESNPESNPASETAQGSSSQSDSLH	No		0.04
mac	D01065	BAA00863	BAA00871	BAA00869	MSSHEREEELRKRLRLIHLLHQTTDPYPTGPGTANQRRQRRRRWRRRWQQLLALADRIYSFPDPPTDTPLDLAIQQLQNLAIESIPDPPTNTPEALCGPTENSRSPQD	Yes	EELRKRL; LDLAIQQLQNL	0.87	LDLAIQQLQNLAIE
	AY611486	AAU94458	AAU94462	AAU94464	MSNHEREEELRKRLRLIHLLHQTNPYPTGPGTANQRRQRRRRWRRRWQQLLALADRIYSFPDPPTDTPLDLAIQQLQNLAIESIPDPPTNTPEALCDPTEDSRSPQD	Yes	EELRKRL; LDLAIQQLQNL	0.87	LDLAIQQLQNLAIE
	AY599200	AAU14042	AAU14046	AAU14049	MSNHEREEELRKRLRLIHLLHQTNPYPTGPGTANQRRQRRRRWRRRWQQLLALADRIYSFPDPPTDTPLDLAIQQLQNLAIESIPDPPTNTPEALCDPTEDSRSPQD	Yes	EELRKRL; LDLAIQQLQNL	0.87	LDLAIQQLQNLAIE
	AY600249	AAT99860	AAT99864	AAT99867	MSNHEREEELRKRLRLIHLLHQTNPYPTGPGTANQRRQRRRRWRRRWQQLLALADRIYSFPDPPTDTPLDLAIQQLQNLAIESIPDPPTNTPEALCDPTEDSRSPQD	Yes	EELRKRL; LDLAIQQLQNL	0.87	LDLAIQQLQNLAIE
lst	AF075269	AAD12147	AAD12149	AAD12152	MSTGNGDELPRYLRLSRILEPRTARQRRRERSRYRDYLHQLRAVQERIFQATVERGLERAFTRLAVSDSPEVAQGRGNTPPITSVAEPQLAVAFVDPFLPKWATPLADQQQMDGGKRSEDSELAQGEMQKEQRTVIEH	Yes	YLHQLRAVQERI	0.34
	AF188114	AAF07317	AAF07322	AAF07321	MSTGGEKESPRYLKISKILEPRTARQRRRDRERQRKHLHQLRTVQERIFHSTVERGLERAFTRLTVCDSPEVDQGLWNSSPQPCVAVPFVARPFSDPFLPTWATSSESLQQTGGGKRSEDCELELEQDQKEQKRHISSSCKKPQTGTKEEMEIQIQRKKWVSQ	Yes	LHQLRTVQ; LEQDQKEQ	0.21
	AF188115	AAF07325	AAF07330	AAF07329	MSTGGEEELPRYLKISKILEPRTARQRRRDRERQRRHLHQLRTVQERIFHSTVERGLERAFTGLTVCDSPEVDQGIWNSSPQPCVAVPFVARPLSDPFLPTWATSLESQQRMDGGKRSEDCALELEQDQKEQKRHISSSCERHQTGTKEKMEIQIQREKWVSQ	Yes	QLRTVQE; LEQDQKEQKRH	0.23
	AF188116	AAF07333	AAF07338	AAF07337	MSTGPEGELPTYLKLSRILEPRTARQRRRDRERQRKHLHQLRAVQERIFQATVERGLERAFTGLTVCDSPEVAEGVGNTAPHPRVAIPHLAGTYSDPFLPPWATSLANPQQIPGGECSENCELDQEQEQKEQRRAIKN	Yes	LHQLRAVQERI	0.23
mnd-1	M27470	AAB49569	AAB49574	AAB49573	MLVQEMLLSLYALLSKEGFRNKVPCLQETWLSTCLFTGLPAEPIPQTARQRRRRKQQLRTRRAQLRELEGRILKQILDRGPDQLCQGVTNLALAEKSESSN	Yes	RRRRKQQLRTRRAQLRELEGRILKQ	0.89	RKQQLRTRRAQLRE
mnd-2	AF328295	AAK82844	AAK82849	AAK82848	MLLQEMLLSLPVLLLAESFRDTLSCLQNQENSEETSGKNITAGLSPSSLCLKGRLSPTSQPQTARRRKRRRAQLRRTEHQVRELQERIWQTLEARANKELVEGVNNLHLAEESAGSN	Yes	RRAQLRRTEHQVRELQERIWQTL	0.95	QLRRTEHQVRELQE
	AY159322	AAO22475	AAO22481	AAO22480	MSTDRGDLDEGFWRKYQAIVKQLWEGISPSSLCLQGRLSPAPQPQTARQRRRRRARLRKTEHQVRELQTRI	Yes	RLRKTEHQVRELQTR	0.84	ARLRKTEHQVRELQ
mne	M32741	AAA91931	AAA91937	AAA91936	MSSHAEEEELRRRLRLIHLLHQTNPYPTGPGTANQRRNRRRRWRQRWQQLLALADRIYSFPDPPTNTPLDLVIQQLQNLAIESIPDPPTNIPEILHDPTENPRSPQD	Yes	LRRRLRLI; LDLVIQQLQNL	0.4
	U79412	AAB97130	AAB97136	AAB97135	MSSHAEEEELRRRLRLIHLLHQTNPYPTGPSTANQRRNRRRRWRQRWQQFLALADRVYSFPDPPTDTPLDLAIQQLQNLAIESIPDPPTNIPEILHDPTESPRSPQD	Yes	LRRRLRLI; LDLAIQQLQNL	0.87	LDLAIQQLQNLAIE
mon	AY340701	AAR02377	AAR02382	AAR02381	MAGNGRDEERRLLSLALAAVRILQESSEVRAGILSSFFSDPYPIPRGTANARRNRRRRWRRQQLQIASISERIFYHYLGRSQEPCPLDIPDLERLSISDLPDPPESVPEAATPPAHTPAPTVGKP	No		0.05
	AJ549283	CAD70671	CAD70677	CAD70675	MAGAERGAAVQDILRLAIGAIRIIRESSKIPTQVPREPGAPEETGEGGGEQGRNRSTVYARGFLTIIWTDCRDLIVWTFQLLRDSGLTIYRSLQRVRSHLIPLLRDLCRQLREASSRLLAYLQYGLQEXQXACTGAIDALARFTVIWTDAVLRLGGRLWRGLVAVPRRIRQGAEILLN	Yes	LRDSGLTIYRSLQRVRSHLIPLLRDLCRQLREASSRL; XQXACTGAIDALARFTVIWTDAVLRLGGRL	0.89	LRDLCRQLREASSRL
mus	AY340700	AAR02368	AAR02373	AAR02372	MAGVSENDRELIRACRAIQILYKSSKAGLLSPFSSDPYPTADGTRSARRNRRRRWKRKQRQIREISERILLSLLGRPPQPSDLELPDLNKLSLHPLVATSESSPPDTEGVNKIVVHAQGTD	No		0.25
	EF070329	ABO61036	ABO61042	ABO61041	MAGASGNDQELIRFCRQIRILYDSSKAGLLSPLSTDPYPTVSRTRATRKNRKRRWKKRQAQILVAVFRRPPQPNDLDLPDLDQLRLEPLVVDSKNLPPPDKGASKSVDSA	No		0.04
	EF070330	ABO61045	ABO61051	ABO61049	MAGASENVQDLIRTCRIIRILYQSKDQAGLFSPFSTDPYPTSRGSRAARRNRRRRWQQRQDQIRAISERILVAVLGRPPQPSDLVLPDISQLSINPSLDTPEGSSPDTEVVSTTVDRD	No		0.32
	EF070331	ABO61054	ABO61060	ABO61059	MAGTGRDIEELLKACQTIKILYNSRAGLFSSSSTDPYPSPGGTKNARRNRRRRWRQRQCQIRALSERILVSYLGRPPQPDSVELPDLEKLSLKPLVADPADSPSPPEVEHLSVAQGESNQHPPSGSP	No		0.2
rcm	AF349680	AAK69674	AAK69680	AAK69679	MLLGEEEEADQEIRRRIRLIHLIHLSNPYPQSGGTANQRRRKRRQWRRRWTQILQLAERIFLYPDTPPDRDPLQEALSNLQQLTLSDLPEPPVNPFSNPSSFAVDRS	Yes	EEEADQEIRRRI; LQEALSNLQQL	0.88	LQEALSNLQQLTLS
	HM803689	ADK78262	ADK78268	ADK78267	MLLGEEDQEIRRRLRLINFLLQSNPYPQPGGTANQRRRRRRLWRRRWLQIAQLAERIFLLPDTPPDRDLIEGAVEQLQQLAISDLPEPPVNPFSNPADSAVDNS	Yes	IEGAVEQLQQL	0.94	RDLIEGAVEQLQQL
	HM803690	ADK78271	ADK78277	ADK78276	MLLGEEEDREIRRRLRLIHLLHLTNPYPQPQEGGTASQRRRRRVQWRRRWLQIIQLAERIFLYPDPPPNSDPLSNAVEQLNQLTIAELPEPPINPFTNPASSVVDSS	Yes	LSNAVEQLNQL	0.81	LSNAVEQLNQLTIA
agm.sab	U04005	AAA21505	AAA21510	AAA21508	MSLGQEELLRRFRIIKFLYTTNPYPPGQGTARQRRRARQRWAKQRQQVIHLAERILETPVSQIDHLAQEFDQLVLDNLQQPPSLPPGHPTENQTANSSS	Yes	RQQVIHLAERILETPVSQIDHLAQEFDQLVLDNLQQP	0.26
agm.smm	M31325	AAA47753	AAA47757	AAA47751	MSSNEEELRRRLRLIHLLHQTNPYPDGPGTANQRRRRRRRWRQRWQQILALADRIYSFPDPPVDTPLDLAIQQLQRLAIEELPNPPASAPEPLKDAAESP	Yes	LRRRLRLI; LDLAIQQLQRL	0.85	LDLAIQQLQRLAIE
	JX648292	AFW03357	AFW03363	AFW03362	MSSTEEELRRRLRLIHFLHQTNPYPQGPGTANQRRRRRRRWRQRWQQILALADRIYSFPNPPADTPLDLAIQQLQGLAIEDLPDPPTSAPEPLNDVAKSP	Yes	LRRRLRLI; LDLAIQQLQGL	0.56	LDLAIQQLQGLAIE
	JX860430	AFV26275	AFV26281	AFV26280	MSDQEGEELRKRLRLIHFLHQTNPYPQGTGTANQRRNRRRRWRQRWLQILALANRIYSFPDPPANSSLDLAVQQLQGLSIEDLPEPPRNLPTSLSSSQEQDQA	Yes	LRKRLRLI; LDLAVQQLQGL	0.58	LDLAVQQLQGLSIE
	AF334679	AAK55275	AAK55281	AAK55280	MQNPEEELRRRLRLIHLIHQTNPYPAGPGTASQRRNRRRRWKRRWIQIVALADRIYSFPDPPADTDIDLAIQQFDSLSIQSLPEPPTTVPETLRDQSAD	Yes	IDLAIQQFDSL	0.03
	JX860432	AFV26291	AFV26297	AFV26296	MSQRGQEEEELRKRLRLIHFLHQTNPYPQGPGTANQRRNRRRRWKQRWYQILALANRIYSFPDPPADTSFDLAIQQLQSLTIEDLPEPPTNIPETLKPDKQDP	Yes	EEELRKRLRLI; FDLAIQQLQSL	0.07
	JX860407	AFV26100	AFV26106	AFV26105	MTDQEEELRKRLRLIHFLHQTNPYPQGPGTANQRRNRRRRWYRRWHQILALADRIYSFPDPPVHSPLDLAVQQLQNLAIEDLPEPPTSAPETLQCAASNKGDHQN	Yes	ELRKRLRLI; LDLAVQQLQNL	0.83	LDLAVQQLQNLAIE
	JX860413	AFV26122	AFV26128	AFV26127	MRQQEEEEELRKRLRLIHFLHATNPYPQAPGTANRRRNRRRRWRQRWLQILALADRVSSLSTPPVATPLDLAIQQLQSLAITDLPDPPASVPEDLRSSPDSPRDHQD	Yes	EELRKRLRLI; LDLAIQQLQSL	0.43
	JX860414	AFV26131	AFV26137	AFV26136	MSNPGEEELRRRLRLIHFLHQTNLYPQGTGTANQRRNRRRRWRQRWLQILALADRIYSFPDPPADSPIDLAVRQLQNLAIEQLPEPPASAPGDLQSVAESPRSHQT	Yes	IDLAVRQLQNL	0.71	IDLAVRQLQNLAIE
	JX860415	AFV26140	AFV26146	AFV26145	MSLQGEEEELRRRLRLIHLLHQTNPYPKEPGTAHQRRRRRRRWRQRWLQILALADRIYSFPDPPVSSPLDLAVQQLQSLAIEDLPEPPTNVPETLRDSTENPRVHQA	Yes	LQGEEEELRRRLRLI; LDLAVQQLQSL	0.75; 0.66	SLQGEEEELRRRLR; LDLAVQQLQSLAIE
	JX860416	AFV26149	AFV26155	AFV26154	MSSNEREGELRRRLRLIHFLHQTNPCPQGPGTANQRRRRRRRWRQRWQQILALADRIYSFPDPPADSAFDLAIRQLQNLAIEDLPDPPTSVPEALQSAAENPRDHQN	Yes	LRRRLRLI; FDLAIRQLQNL	0.08
	JX860417	AFV26158	AFV26164	AFV26163	MSSSAGEEELRRRLRLIHFLHQTNPHPQGTGTANQRRRRRRRWRQRWQQILALADRIYSFPDPPADSPIDLAIQQLQDLSLENIPNPPTSVPEALHDITESPRSHQN	Yes	IDLAIQQLQDL	0.84	IDLAIQQLQDLSLE
	JX860418	AFV26167	AFV26173	AFV26172	MSNIAGEEELRRRLRLIHFLHQTNPYPQGPGTANQRRRRRRRWKQRWQQILALADRIYSFPDPPVDSPLDLAIQQLQDLSLEHIPDPPASTPETLLDSTESSRSRQD	Yes	LDLAIQQLQDL	0.91	LDLAIQQLQDLSLE
	JX860419	AFV26176	AFV26182	AFV26181	MSSNEEELRRRLRLIHFLHQTNPYPDGPGTTNQRRRRRRRWKQRWQQILALADRIYSFPDPPVNTPLDLAIQQLQGLAIEELPNPPASTPEPLKDAAESP	Yes	LRRRLRLI; LDLAIQQLQGL	0.56	LDLAIQQLQGLAIE
	JX860420	AFV26185	AFV26191	AFV26190	MSHIAGEEELRRRLRLIHFLHQTNPYPQGSGTANQRRRRRKRWRQRWQQILALADRIYSFPDPPADTPLDLAVQQLQSLSLENLPDPPASVPETLHDITESPRSHQD	Yes	LDLAVQQLQSL	0.78	LDLAVQQLQSLSLE
	JX860421	AFV26194	AFV26200	AFV26199	MNHIAGEEELRRRLRLIHFLHQTNPYPQGAGTANQRRRRRRRWRQRWQQILALADRIYSFPDPPIDSPLDLAVQQLQDLSLENIPDPPTGVPETLRDATESPRSHQD	Yes	LDLAVQQLQDL	0.87	LDLAVQQLQDLSLE
	JX860422	AFV26203	AFV26209	AFV26208	MSNIAGEEELRRRLRLIHFLHQTNPCPQGPGTANQRRRRRRRWRQRWQQILALADRIHSFPDPPVDSPLDLAIQQLQDLSLEHIPDPPASTPETLLDSTESSRSRQD	Yes	LDLAIQQLQDL	0.91	LDLAIQQLQDLSLE
	JX860423	AFV26212	AFV26218	AFV26217	MSLQGEGEELRRRLRLIHLLHQTNPYPKEPGTAHQRRRRRRRWRQRWLQILALADRIYTFPAPPTDSPLDLAVQQLQSLAIEDLPEPPAGVPETLRDSADNQRSHQA	Yes	LDLAVQQLQSL	0.66	LDLAVQQLQSLAIE
	JX860424	AFV26221	AFV26227	AFV26226	MNHIAGEEELRRRLRLIHFLHQTNPYPQGAGTANQRRRRRRRWRQRWQQILALADRIYSFPDPPTDSPLDLAVQQLQDLSLENIPDPPTSAPETLRGTSESPRSHQD	Yes	LDLAVQQLQDL	0.87	LDLAVQQLQDLSLE
	JX860425	AFV26230	AFV26236	AFV26235	MSSNDEELRRRLRLIHFLHQTNPSPEGPGTANQRRRRRRRWRQRWQQILALADRIYSFPNPPADTPLDLAVQQLQRLAIEELPDPPTSAPEPLKDTTESP	Yes	LRRRLRLI; LDLAVQQLQRL	0.79	LDLAVQQLQRLAIE
	JX860426	AFV26239	AFV26245	AFV26244	MSLQKEEEELRRRLRLIHLLHQTNPYPSEPGTANQRRRRRRRWRQRWLQILAVADRIYSFPTPPADSPLDLAVQQLQSLAIEDLPEPPASVPETLRGSTDTSRSHQA	Yes	LQKEEEELRRRLRLI; LDLAVQQLQSL	0.94; 6.66	SLQKEEEELRRRLR; LDLAVQQLQSLAIE
	JX860427	AFV26248	AFV26254	AFV26253	MSHIAGEEELRRRLRLIHFLHQTNPNPQGTGTANQRRRRRRRWRQRWQQILALADRIHSFPNPPADSPLDLAIQQLQDLSLENIPDPPASVPETLRDTTESPRSHQD	Yes	LDLAIQQLQDL	0.91	LDLAIQQLQDLSLE
	JX860428	AFV26257	AFV26263	AFV26262	MSLQGEEEELRRRLRLIHLLHQTNPYPKEPGTANQRRRRRRRWRQRWLQILAVADRVSSFPAPPTSSPLDLAIQQLQNLAIEDLPEPPTSVPETLRDSTENPRSHQT	Yes	LQGEEEELRRRLRLI; LDLAIQQLQNL	0.74; 0.87	SLQGEEEELRRRLR; LDLAIQQLQNLAIE
	JX860429	AFV26266	AFV26272	AFV26271	MNHIAGEEELRRRLRLIHFLHQTNPYPQGTGTANQRRRRRRRWRQRWQQILALADRIYSFPDPPIDSPLDLAIQQLQDLSLENIPDPPTSVPETLCSTTESPRSHQD	Yes	LDLAIQQLQDL	0.91	LDLAIQQLQDLSLE
	JQ864084	AFM75690	AFM75694	AFM75697	MSSTEEELRKRLRLIHFLHQTTDPYPQGPGTANQRRRRRRRWRQRWQQILALADRIYSFPDPPTDTPLDLAIQQLQGLAIEDLPDPPTSTPEPLNDVAKSP	Yes	LRKRLRLI; LDLAIQQLQGL	0.56	LDLAIQQLQGLAIE
	M80194	AAA47606	AAA47610	AAA47604	MSSNEEELRRRLRLIHFLHQTNPYXBGPGTANQRRRRRRRWRQRWQQILALADRIYSFPDPPADTPLDLAIQQLQGLAIEXLPNPPASAPEPLKDAAESP	Yes	LRRRLRLI; LDLAIQQLQGL	0.56	LDLAIQQLQGLAIE
	M80193	AAA99250	AAA99256	AAA99255	MSSNEEELRRRLRLIHLLHQTSPYXXGPGTANQRRRRRRRWRQRWQQILALADRIYSFPDPPADTPLDLAIQQLQGLAIEXLPNPPASAPEPLKDAAESP	Yes	LRRRLRLI; LDLAIQQLQGL	0.56	LDLAIQQLQGLAIE
	L09212	AAA47567	AAA47571	AAA47565	MSSNEEELRRRLRLIHLLHQTNPYPDGPGTANQRRRRRRRWRQRWQQILALADRIYSFPDPPVDTPLDLAIQQLQRLAIEELPNPPASAPEPLKDAAESP	Yes	LRRRLRLI; LDLAIQQLQRL	0.85	LDLAIQQLQRLAIE
	AF077017	AAC68656	AAC68662	AAC68661	MSSSAGEEELRRRLRLIHFLHQTNPYPQGPGTANQRRRRRRRWRQRWQQILALADRIYSFPDPPADSPLDLAVQQLQDLSLENIPDPPTSVPEALTENPRSRQD	Yes	LDLAVQQLQDL	0.87	LDLAVQQLQDLSLE
	U72748	AAC56559	AAC56565	AAC56564	MSSTEEELRKRLRLIHFLHQTTDPYPQGPGTANQRRRRRRRWRQRWQQILALADRIYSFPNPPTDTPLDLAIQQLQGLAIEDLPDPPTSAPETLKDAAKSS	Yes	LRKRLRLI; LDLAIQQLQGL	0.56	LDLAIQQLQGLAIE
	M83293	AAA91940	AAA91946	AAA91945	MSDQEEELRKRLRLIQFLHQTTDPYPQGPGTANQRRNRRRRWRQRWNQLLALANRIYSFPDPPASTPLDLAVQQLQGLSIQDLPDPPPNLPKDLQDTAEN	Yes	LRKRLRLI; LDLAVQQLQGL	0.48
sun	AF131870	AAD39753	AAD39758	AAD39757	MSTGDDSINQYLRISKRLYEGLAPGNLPQTHRQRRRRRDRERKNLHQLRAVQERIFATTLDSRLGRAFERLSVSDSSQVAESLGNSPSTKHLPPAKFLVAPTYDFLPSWATPLADPQRLAGFAPYSGYEQDQERVQNQQGESIIVSEGKK	No		0.48
syk	AY523867	AAT68811	AAT68814	AAT68817	MSGREREDTQEQLLRTLLRIAQQLEAAAPYPLPQGPSRARRRNRNRYRQLQAQRLYVQQRIFETIARRSAETLEQSFGELQITD	Yes	QEQLLRTLLRIAQQLEAA	0.81	DTQEQLLRTLLRIAQQLEAAA
	L06042	AAA74707	AAA74712	AAA74711	MPDQGSEQLAVFLRMIAHLQEPYPGPEGPRQTRRRRRRQWRQRRTQRLYLQQRIFEAIFGSRTAALEDSLQQLQISD	Yes	TAALEDSLQQL	0.33
tal	AY655744	AAW21259	AAW21264	AAW21263	MSLTGGSGRGEDPLLAAIRRIRILYQSSKDPYPEQQGSRSARRRRYRRWKARQLQVEQIASRILEHYLGRSDRSDQIHLPDLSQLSLADLGPCESCESQEPTGSASHIRLPTTPPDSSSSDSPVWVQ	No		0.04
agm.tan	U58991	AAC57052	AAC57057	AAC57056	MSLGSEDLRRIIQIIRILYHSNQYPPGEGTARQRRRRRQRFQQQQRQVAALSERIFIAQQRRDPSGGESLAAAFDQLVLDNQQLVIETLPDPPQEPHDSSSTA	Yes	RRQRFQQQQRQVAALSERI	0.76	QQQQRQVAALSERI
wrc	AM745105	CAN87025	CAN87029	CAN87030 + CAN87032	MEYHSGRTVQTSYCVQQKIDHYGAYISAEPPQQLGRGTARQRRRNRRRLQQYRNQRLAVQERICNSLLEQLANLTIQHLPTPPSHCVESAFVPPVVDKRWVESSQRHQWKSIWSDTQEDCKEQEGEYAGRGISNWQQKDSSKQ	Yes	RNQRLAVQERICNSLLEQLANL	0.97	NQRLAVQERICNSLLEQLANL
	AM713177	CAN86226	CAN86230	CAN86231 + CAN86233	MGYLNGRRVKISCSVQQKTDLCGSALTAYHIAYISAEPPQQLGRGTARQRRRSRRRQQYFRRQRLAVQERICNNLVEQLDKLLICSLPNPPSNSVESPCVPLLVDPAWVESSQKNQWSSACMHTQEDYKEQEGNNGERDIRK	Yes	QERICNNLVEQLDKL	0.98	RQRLAVQERICNNLVEQLDKL
	AM937062	CAP72504	CAP72508	CAP72509 + CAP72510	MGCHSGRKQRTLCCVQQRIDLFGACVSAESYPEPGRGTARQRRNRRRRFHSHRRIRLAVQERIADTLLEQLGNLTLQHLPEPPAAKLQPSELSVDRNTEWVESSQKTLWSSVCCATGEDCCASAEKKGEGDIHAWQQRDKQKQQHQGNYCQTLHKP	Yes	VQERIADTLLEQLGNL	0.74	ERIADTLLEQLGNL

## Sheet: HIV-1
clade	genome ACC	pol ACC	env ACC	rev ACC	Rev Sequence	CCHMM (Y/N)		COILS (%)
M/A1	AF069670	AAC69289	AAC69295	AAC69293	MAGRSGDSDEELLRAVRIIKILYQSNPYPRPKGSRQAQKNRRRRWRARQRQIDSISERILSTCLGRSEEPVPLQLPSLETLHLDCHDDCGTSGTQQSQGVETGVGRPQVPGEPSTVLGSGTKT	No		0.2
	DQ676872	ABI20213	ABI20219	ABI20217	MDPVDPNLEPWNHPGSQPTTACNKCYCKKCCYHCPSCFLNKGLGISYGRKKRRQRRGPPQGNKNYQXPVPKQPIPQTQRDSTGPEEPKKKVESKAETDRFD	No		0
	JX500694	AFV26742	AFV26748	AFV26746	MAGRSGDTDAELLTAVRIIKILYQSNPYPTPRGTRQARKNQRRRWRARQRQIDSLSERILSSCLGRSAESVSFQLPPIERLHLDCSEDCGTSGTQQSQGTETGVGGPQISGEPSGILGSGTKE	No		0.13
	AY253314	AAQ98208	AAQ98215	AAQ98213	MAGRSGSSDEELLRAIRTIKILYESNPYPKPRGTRQAQKNRRRRWRARQRQIHSISERILSACLGRSEEPVPFQLPPIERLHLDCREDCGTSGTQQSQGVETGVGRPQVSVESPAVLGAGTKN	No		0.47
M/B	K03455	AAB50259	AAB50262	AAB50257	MAGRSGDSDEELIRTVRLIKLLYQSNPPPNPEGTRQARRNRRRRWRERQRQIHSISERILGTYLGRSAEPVPLQLPPLERLTLDCNEDCGTSGTQGVGSPQILVESPTVLESGTKE	No		0.04
	JQ403028	AFM43964	AFM43970	AFM43968	MAGRSGSTDEELIQAVRIIKILYQSNPYPKPRGTRQARKNRRRRWRARQRQIDSISERILSTCLGRSAEPVALQLPPLERLRLDCSEDSGTSGTQQSQGAETGVGRPQVSGESSVILGSGTES	No		0.24
	AB287363	BAF42562	BAF42568	BAF42566	MAGRSGDSDEDLLKAVRLIKFLYQSNPYPSLEGTTRQARRNRRRRWRERQRQIRSISERILCTYLERPAEPVPLQLPPLERLSLDCSEDCGTSGTQGVGSPQILVESPAILESGTKE	No		0.17
	JN251906	AEK79375	AEK79381	AEK79379	MAGRSGDSDEELLKAVRLIKLLYQSNPPPSSEGTRQARRNRRRRWRERQRQIRTYSGWILSTFLDRPEEPVPLQLPPLERLTLDCSEDCGTSGTQGVGSPQILXESPTILESGSKE	No		0.33
M/C	EF469243	ABO64932	ABO64938	ABO64936	MAGRSGDSDEALLRAVRIIRILYQSNPYPDPRGTRQARKNRRRRWRARQRQIRALSERILSDCLGRSAEPVPLPLPPIDRLNISDSEGGGTSGAQQPQGTTEGVGSPEISGKPCAVLGSGAKKECY	No		0.05
	AF457054	AAN03043	AAN03049	AAN03047	MAGRSGDNDDELLRVVRIIKILYQSNPYPKPEGTRQARKNRRRRWRARQRRIHSISERILSACLGRPAEPVPFQLPPIERLHIDCSEGGGTSGTQQSQGTTEGVGSP	No		0.07
	AY795906	AAW57855	AAW57859	AAW57861	MAGRSGDNDAALLQTVKIIKILYQSNPYPKLEGTRQARRNRRRRWRARQKQIHSIGERILSCCLERPAEPVPLQLPPIERLHIDCSESSGTTGTQQSQGNTEGVGSS	No		0.01
	AB254141	BAF33108	BAF33114	BAF33112	MAGRSGVSDEALLQATRIIRILYQSNPYPKPEGTRQARKNRRRRWRARQRQIHQISERILSTCLGRSAEPVPFRLPPIERLHIDCDESSGTSGTQQSQGTTEGVGNP	No		0.15
M/D	K03454	AAA44325	AAA44329	AAA44323	MAGRSGDSDEDLLKAVRLIKFLYQSNPPPSPEGTRQARRNRRRRWRARQRQIREIAERILGTYLGRPAEPVPLQLPPLERLNLNCSEDCRTSGTQGVGHPQISVESPTVLESGTEEQC	No		0.17
	AY371157	AAR22187	AAR22194	AAR22192	MAGRREDSDEDLLKTIRLIKFLYQSNPPPSPEGTRQARRNRRRRWRARQRQIHSIGERILSTYLGRSAEPVPLQLPPLERLNLNCSEDCGPSGTQGVGSTQISVESPAILESGTEE	No		0.03
	FJ388945	ACR55496	ACR55502	ACR55500	MAGRREDSDEDLLKAIRLIKVLYQSNPPPSIQAPRQARTHRRRRWRARQRQIHSIGERILSTYLGRPAEPVPLQLPPLERLNLNCSEDCGTSGTQGVGSTQISVESPAVLETGTEE	No		0.21
O	L20571	AAA44860	AAA44864	P0C1L3	MAGRSEEDQQLLQAIQIIKILYQSNPCPTPAGSRNARKNRRRRWRRRQAQVDSLATRILATVVHGSQDNNLVDLPPLEQLNIRDPEADRLPGTGTVDPGTKDN	Yes	LLQAIQII; ​VDSLATR	0.21
	AY169802	AAO47094	AAO47100	AAO47098	MAGRSDDDQLLQAIRIIKILYQSNPHPSPIGSRSARRNRRRRWRRRQAQVDTIAARILATVVHGPQNNNLVDLPPLEQLSIRDPESDQPSGNWTVDPRAEDN	No		0.16
	AY169805	AAO47121	AAO47127	AAO47125	MAGRSDDVQPLLQAVRIIKILYQSNPHPSPIGSRNARKNRRRRWRRRQAQIDTLAARVLTTIVHGPQDNNLVELPPLEQLSIRDPEVEQPSESWTVDSRAEDN	No		0.02
	L20587	AAA99879	AAA99883	P0C1L4	MAGRSEDDQLLQAIQIIKILYQSNPQPSPRGSRNARKNRRRRWRRRQAQVDTLAARVLATVVHGPQNNNIVDLPPLEQLSIRDPEGDQLSEAWTVDPRAEDN	Yes	LLQAIQIIKIL	0.17
	AY169803	AAO47103	AAO47109	AAO47107	MAGRSDDDQLLQAIRIIKILYQSNPHPSPXGSRNARRNRRRRWRRRQAQVDTIAARILATVVHGXQDNNLVDLPPLEQLSIRDSECDQPSENWTVDPRTENN	No		0.16
	AY169815	AAO47208	AAO47214	AAO47212	MAGRSDDVPLLHTIRIIKILYQSNPQPSPIGSRSARRNRRRRWRRRQAQIDTLAARFLASVVHGPQDNNLVELPPLEQLSIRDPDGDQPSGTGTVDPRTEDN	No		0.01
	AY618998	AAU08216	AAU08221	AAU08219	MAGRSDDVQPLLHAIRIIKILYQSNPHPSPIGSRSARRNRRRRWRRRQAQIDTLATRILATVVHGPQDNNLVELPPIEQLSIRDPDGDQPSGTWSVDPRAEDN	No		0.05
	AY169814	AAO47199	AAO47205	AAO47203	MAGRSGEDQQLLNAIQIIKILYQSNPQPSPAGSRNARKNRRRRWRRRQAQVDSLATRILATIVHGPPDNNPVELPDLEQLNIRDPEVDQPAGTWTVHSMAKDN	No		0.2
M/F	AF077336	AAD46088	AAD46094	AAD46092	MAGRSGDSDTELLKAVKCIKILYQSNPYPKPEGTRQARRNRRRRWRARQRQIRALSDRILSSCLGRSEEPVPLQLPPLERLHINCSEDCGQGPEEGVGSSQISGESHAVLESGTKE	No		0.07
	AF377956	AAK59189	AAK59195	AAK59193	MAGRSGDSDEELLKAVRYIKILYQSNPYPKPEGTRTARRNRRRRWRARQNQIRQISERILSTCLGRPTEPVPLQLPPLERLHINCSEDCEQGTNKGVGNPQISGESRAVLGPGNKE	No		0.09
	AY371158	AAR22196	AAR22203	AAR22201	MAGRSGDSDEALLTAVRTIKILYQSNPYPKPEGTRQARRNRRRRWRARQRQIREISERILSTCLGRSAEPVPLQLPPLERLHIDCSEDSGQGTERGVGSPQISVESRSVLGSGTEN	No		0.07
M/G	U88826	AAC32654	AAC32655	AAC32657	MAGRSGDPDEELLRAVRIIKTLYQSNPYPSPAGTRQARKNRRRRWRARQRQIHSISERILSACLGRPAEPVPFQLPPLEGLSLDCSKDGGTSGTQQPQGTETGVGRPQVLVEPPVVLGSGTKE	No		0.3
M/H	AF190127	AAF18397	AAF18394	AAF18400	MAGRSGDNDEGLLRACRIIRLLYQSNPYPEPAGTRQAQRNRRRRWRARQRQIHSIGERVLATCLGGPAEPVPLQLPPLERLTLDCSEDCGTSGEKGVGSPQTSGESPAVLGTGAKE	No		0.01
M/J	AF082394	AAD17757	AAD17761	AAD17764	MAGRSGDSDDQLLLAVRLIKILYQSNPYPKPNGSRQARRNRRRRWRARQNQIDSISERIPSSCLGRPAEPVPLQLPPIERLRLDCSEDCGNSGTQGVGDPQISGEPCMVLGAGTKE	No		0.05
	AF082395	AAD17766	AAD17768	AAD17773	MAGRSGDNDDQLLLAVRIIKILYQSNPYSKPNGSRQARRNRRRRWRARQNQIDSISERILSSCLGRPAEPVPLQLPPIERLRLDCSEDCGNSGTQGVGDPQISGEPCMVLGAGTKE	No		0.03
N	AY532635	AAT08769	AAT08775	AAT08773	MAGRSGVNDEELLRAVRIIKILYQSNPYPNNNNQGTRQARRNRRRRWRTRQRQIREISQRILDTCLGGLQEPVDLPLPPLDRLTLDPAEDSGAPGTEPHQGTATTE	Yes	​IREISQR	0.2
	DQ017382	AAY82292	AAY82296	AAY82299	MAGRSGVNDEKLLTAVRIIKILYQSNPYPNNQGTRQARRNRRRRWRARQRQICAISERILSTCLGGLQEPGDPPLPPLERLTLDNTEDSGDPGTEPQQGTATIE	No		0.06
	GQ324958	ADD25352	ADD25356	ADD25354	MAGRSGVDDEGLLRAVRIIRILYQSNPYPNNTGTRQARRNRRRRWRARQRQIRAISERILSTCLGGPQEPVDLPLPPLDRLTLDSTEDSGTSGTESQQGTATTE	No		0.02
P	GU111555	ACY40653	ACY40659	ACY40657	MAGRSDEDLRELITTIRIIKILYQSNPWPERGSSRNSTRNKRRRWRSRQRQIDQIAGRILASRLGRPEEPGGADLPDLSRLHIGDQGPPNNPVDTPGPTADQRA	No		0.2
	HQ179987	ADR03144	ADR03150	ADR03148	MAGRSDEDLRELITTIRIIKILYQSNPSPARGPSRNSTRNRRRRWRSRQRQIDQIAGRIIASHLGRPEELGGADLPDISQLHIEDQGPPDNSVDTPGPTTEQ	No		0.2
	GQ328744	ACT66823	ACT66829	ACT66827	MAGRSDEDLRELITTIRIIKILYQSNPWPERGSSRNSTRNKRRRWRSRQRQIDQIAGRILASRLGRPEEPGGADLPDLSRLHIGDQGPPNNPVDTPGPTADQRA	No		0.2

## Sheet: HIV-2
group	genome ACCESSION	pol ACCESSION	env ACCESSION	rev ACCESSION	Rev Sequence	CCHMM		COILS
A	M15390	AAB00764	AAB00770	AAB00769	MNERADEEGLQRKLRLIRLLHQTNPYPQGPGTASQRRNRRRRWKQRWRQILALADSIYTFPDPPADSPLDQTIQHLQGLTIQELPDPPTHLPESQRLAET	Yes	​QRKLRLI	0.1
	D00835	BAA00710	BAA00716	BAA00715	MTERADEEGLQRKLRLIRLLHQTNPYPQGPGTASQRRNRRRRWRQRWRQILALADRIYTFPDPPADPPLDRTIQHLQELTIQDLPDPPTHPPESQRLAEA	Yes	​QRKLRLI; ​LDRTIQHLQEL	0.31
	J04542	AAA76841	AAA76847	AAA76846	MRDRADEEGLQEKLRLIRLLHQINPYPHGQGTASQRRNRRRRRRRQWFRLVALATKLHTIPDPPTDSPLDRAIQQLQGLTIQELPDPPTDLPESNSNQGLAET	Yes	​QEKLRLI; ​LDRAIQQLQGL	0.9	LDRAIQQLQGLTIQ
	M30895	AAA43933	AAA43931	AAA43930	MHEKADGEELQERLRLIRLLHQTNPYPHGPGTASQRRNRRRRQRRRWLRLVALADKLYTFPDPPTDSPLDRAIQDLQRLTIHELPDPPTDLPESNSNQGLAET	Yes	​LDRAIQDLQRL	0.73	LDRAIQDLQRLTIH
	U38293	AAB47781	AAB47784	AAB47787	MCEKADEEELQRELRLIRLLHQTNPYPYRPGTAGQRRNRRRRRRRQWLRLLALADKLHTAPDPPADSSLDWAIQHLQGLTIRELPDPPTDLPESDSNQGLAET	Yes	​LDWAIQHLQGL	0.72	EEELQRELRLIRLL
	M30502	AAB00737	AAB00743	AAB00742	MSERADEEGLQGKLRLLRLLHQTNPYPQGPGTASQRRNRRRRRRRQWLRLVALANKLCAVPDPPTDSPLDRAIQHLQRLTIQELPDPPTDLPESNSNQGLAET	Yes	​QGKLRLL; ​LDRAIQHLQRL	0.84	LDRAIQHLQRLTIQ
	U22047	AAA64576	AAA64582	AAA64581	MNGRADEEGLQRKQRLIRLLHQTNPYPQGLGTARQRRNRRRRRKQHWRQLVALANSIYTFPDPPADSPLDRAIQRLQGLTIQELPDPPTNLPESSESTNNNQGLAETYNSLPAIWVRVDPRSAPGPCKDYERDSCERVERLVGGNGTDRQGNTCSSKKDQAGGRTCPPVRGSGINRETL	Yes	​LDRAIQRLQGL	0.86	LDRAIQRLQGLTIQ
	J04498	AAB00746	AAB00752	AAB00751	MTERADEEGVRRKLRLIRLLHQTNPYPQGLGTARQRRNRRRRWERRWKQILALADRIYTFPDPPADPPLDQTIQQLQGLTIQTLPDPPTTQRLAETQGSLPAVWVRVDPRSVPGPREGYKRDSYERGEELVGGSGTNRKGDTRSSTKDQAGSRNCPPVRDRDISKETL	Yes	​LDQTIQQLQGL	0.36
	AY509259	AAR98760	AAR98766	AAR98765	MTGRADEEELRRKLRLIHLLHQTDPYPQGLGTASQRRNRRRRWKQRWRQLVALADKIYTFPDPPADSPLGRTIQHLQELTIQDLPDPPTSFPESSEGTDSNQRLAKN	Yes	​LGRTIQHLQEL	0.29
	AY509260	AAR98769	AAR98775	AAR98774	MTGRADEEELRRKLRLIHLLHQTDPYPQGLGTASQRRNRRRRWKQRWRQLVALADKIYTFPDPPADSPLDRTIQHLQELTIQDLPDPPTSFPESSEGTDSNQRLAKN	Yes	​LDRTIQHLQEL	0.31
	J03654	AAB00755	AAB00761	AAB00760	MTERADEEGLQRKLRLIRLLHQTNPYPQGPGTASQRRNRRRRWKQRWRQILALADSIYTFPDPPADSPLDRAIQHLQGLTIQDLPDPPTNLPESPESTNSNQRLAEA	Yes	​QRKLRLI; ​LDRAIQHLQGL	0.54	LDRAIQHLQGLTIQ
	EU980602	ACH73021	ACH73027	ACH73026	MTERAGEEGPERKLRLIRLLHQTNPYPQGPGTARQRRNRRRRWRQRWIQILALADSIYTFPDPPADSPVDQTIQQLQGLTIQELPDPPTHPPESQRLAEA	Yes	​VDQTIQQLQGL	0.11
	DQ307022	ABC39618	ABC39624	ABC39623	MNERADEEGLQRKLRLIRLLHQTNPYPQGPGTASQRRNRRRRWRQRWLQILTLADSIYTFPDPPANSPVDQTIQQLQGLTIQELPDPPTHPPESQRLAET	Yes	​QRKLRLI; ​VDQTIQQLQGL	0.11
	AF082339	AAC95341	AAC95347	AAC95346	MTERAGEEDLQRKLRLIRLLHQTNPYPQGPGTANQRRNRRRRWRQRWGQIVALADRIFTFPDPPASSPLDRAVQHLQGLTIQDLPDPPTDLPESSESADNNQGLAET	Yes	​QRKLRLI; ​LDRAVQHLQGL	0.46
B	L07625	AAA43942	AAA43946	AAA43939	MTTREKDLQKGLRLLHLLHQTNPYPQTPGTASQRRNRRRRWKRRGLQILALADRIRSLSDSPTEEPLDLAVQRLQELTVEDLPNPPTSTPTAQAFTCIPPVWDQLVPRSNPSSNEGCERDSCEHRKSPMESSQKDSGSNHRDPQEDQTRT	Yes	​LQKGLRLL; ​LDLAVQRLQEL	0.67; 0.88	QILALADRIRSLSD; LDLAVQRLQELTVE
	U27200	AAC54467	AAC54473	AAC54472	MNARERDLQKGLRLLHLLHQTSEYGTTDPYPQGPGTASQRRNRRRRWKQRGLQILALADRIHPLPDSPTEGPLDLAIQRLQNLIIKDLPNPPTSTPTAQASTCIPPIWDQLVPRSNPSSSQGCGRDSCERGEDLVGSPQESGRRDHCNTQEDQTRG	Yes	​LDLAIQRLQNL	0.72	LDLAIQRLQNLIIK
	AB485670	BAH97695	BAH97701	BAH97700	MTTREKDLQKGLRLLHLLHQTNPYPQAPGTASQRRNRRRRWKRRGLQILALADRIRSFSDSPTEEPLDLAVQRLQELTIEDLPNPPTSTPTTQAFACIPPVWDQLAPRSNPSSNEGCGRDSCERGKSPMGSSQKNGGGNHRGPQENQTRT	Yes	​LQKGLRLL; ​LDLAVQRLQEL	0.9	LDLAVQRLQELTIE
	AF208027	AAF82029	AAB58875	AAF82034	MSNLEEEELRKRLRLIHFLHQTSPYPQGPGTANQRRNRRRKWKQRWLQILALADRIYSFPXPPAREPLDLAIQQLQSLTIQDXPDSPTAVPKNLQDPPSN	Yes	​EEELRKRLRLI; ​LDLAIQQLQSL	0.78	LDLAIQQLQSLTIQ
	EU028345	ABV83026	ABV83032	ABV83031	MTTREREKELRLLHLLHQTNPYPHGPGTANQRRNRRRRWKRRGLQILALADRIRSFSAAPAEEPLNLAIQRLQNLTVEDLPNPPTNTPTTQAPVCIPPVWDRLVPRSAPSSSEGYERDSCECGRDLMGSSQGGGESDPRDPQKNQTRT	Yes	​LNLAIQRLQNL	0.85	LNLAIQRLQNLTVE
H	L36874	AAL31351	AAL31355	AAL31358	MTAREKDLQKGIRLLHLLHQTNPYPQGPGTASQRRNRRRRWKRRGLQILALADRIHPLPNSPAEEPLDLAIRRLQNLTVEDLPNPPTSSPTTQAPVCVPPIWDRLVPRSSPSSSGGYGRDSCEHREDLMGGSQEDGEGNHRSPQKNQTGA	Yes	​QKGIRLL; ​LDLAIRRLQNL	0.87	LDLAIRRLQNLTVE
	AB499693	BAJ09929	BAJ09935	BAJ09934	MNAREKDLQKRLRLLHLLHQTNPYPQAPGTASQRRNRRRRWKRRGLQILALADRIHPLPDSPAEEPLDLAIRRLQNLAIEDLPNPPTSSPTTQAPACAPPIWDQLVPRSNPSRSEGCGRDSYEHQQDPMGGSQKDGEGNHRNPQKNQTRT	Yes	​LDLAIRRLQNL	0.82	LDLAIRRLQNLAIE
	AB499694	BAJ09938	BAJ09944	BAJ09943	MNTREKDLQKRLGLLHLLHQTNPYPQAPGTASQRRNRRRRWKRRGLQILALADRIHPLPTPPAEEPLDLAIRRLQNLTIEDLPNPPTSSPTTQAPACTPPVWDQLAPRSSPSRREGCGRDSCERQQDHMGGSQKNGEGNHRDPQKDQTRT	Yes	​LQKRLGLL; ​LDLAIRRLQNL	0.9	LDLAIRRLQNLTIE
	AB499695	BAJ09947	BAJ09953	BAJ09952	MTAREKDLQKGLRLLHLLHQTNPYPQAPGTARQRRNRRRRWKRRGLQILALADRIHPLPNSPAEEPLDLAVRRLQNLTIEDLPNPPTSSPTIQGPARTPPVWDQLAPRSSPSRCESCGRDSYERQQDHMGGSQEGGEGNHRNPQKBQTRT	Yes	​QKGLRLL; ​LDLAVRRLQNL	0.86	LDLAVRRLQNLTIE

## Sheet: EIAV
Strain	genome ACCESSION	pol ACC	rev ACC	Rev Sequence	CCHMM		COILS (%)
wyoming	AF028232	AAC24021	AAC24025	MAESKEARDQEMNLKEESKEEKRRNDWWKIGPQGPLGSDQWCRVLRQSLPEEKISSQTCIARRHLGPGPTQHTPSRRDRWIRGQILQAEVLQERLEWRIRGVQQVAKELGEVNRGIWRELHFREDQRGDFSAWGDYQQAQERRWGEQSSPRVLRPGDSKRRRKHL	Yes	RGQILQAEVLQERLEWRIRGVQQVAKEL	0.6	RGQILQAEVLQERLEWRIRGVQQVAKEL
Irish	JX480634	AFW99183	AFW99186	MAEGRDSRYQEEMIPKEESKGKEEKGRKDWWKIAPQTPLDNDDWCWILRQSLPEEKTPSQTCIARRALGPGPVQSTPSKRERWLRGQIQQAESLQEQLEWRIRGVQQSAEALRKVNQGIWKELQWTRQLRGDYSSFYSSKREERRWGEESKPRILKPGDSKRRRKHL	Yes	LRGQIQQAESLQEQLEWRIRGVQQSAEALRKVN	0.99	QIQQAESLQEQLEWRIRGVQQSAEALRK
	JX480633	AFW99177	AFW99180	MAEGRDSRYQEEMIPKEESKGKEEKGRNDWWKIAPQTPLDNDDWCWVLRQSLPEEKTPSQTCIARRELGPGPVQSTPSKRERWLRGQIQQAESLQEQLEWRIRGVQQSAEALRKVNQGIWKELQWTRQLRGDYSSFYSSKREERRWGEESKPRILKPGDSKRRRKHL	Yes	LRGQIQQAESLQEQLEWRIRGVQQSAEALRKVN	0.99	QIQQAESLQEQLEWRIRGVQQSAEALRK
	JX480632	AFW99171	AFW99174	MAEGRDSRYQEEMIPKEESKGKEEKGRNDWWKIAPQTPLDNDDWCWVLRQSLPEEKTPSQTCIARRALGPGPVQSTPSKRERWLRGKIQQAESLQEQLEWRIRGVQQSAEALREVNQGIWKELQWTRRLRGDYSSFYSSKREERRWGEESKPRILKPGDSKRRRKHL	Yes	LRGKIQQAESLQEQLEWRIRGVQQSAEALREVN	0.99	KIQQAESLQEQLEWRIRGVQQSAEALRE
	JX480631	AFW99165	AFW99168	MAEGRDSRYQEEMIPKEESKGKEEKGRNDWWKIAPQTPLDNDDWCCILRQSLPEEKTPSQTCIARRELGPGPVQSTPSKRERWLRGQIQQAESLQEQLEWRIRGVQQSAEALREVNQGIWKELQWTRRLRGDYSSFYSSKREERRWGEESKPRILKPGDSKRRRKHL	Yes	LRGQIQQAESLQEQLEWRIRGVQQSAEALREVN	1	QIQQAESLQEQLEWRIRGVQQSAEALRE
Chinese	GU385362	ADK35846	ADK35849	MAEARDTRYQEEMNRKEEKEDNKRRNNWWKIDPQRPLDNDEWCRILRQSLPEEKIPSQTYIARRHLGPGPVSCVPGRRDSWLRGQVQHAEALQEQLEWRIRGVQQTTKELEKVNKEIWRELQYTRRQHGDYGSFGDYRRREEERWGESSPRVLKPGDSKRRRKHL	Yes	LRGQVQHAEALQEQLEWRIRGVQQTTKELEKVNKEIW	0.58	QVQHAEALQEQLEWRIRGVQQTTKELEK
	GU385360	ADK35834	ADK35837	MAEARDTRYQEEMNRKEDKEDKRRNNWWKIDPQRPLDNDEWCRILRQSLPEEKVPSQTCIARRHLGPGPVSCIPGRRDSWIRGQVQHAEVLQEQLKWRIRGVQQTAKELEKVNKEIWRELQYTRRQHGDYGSFCDYRRREEERWGESSPRVLKPGDSKRRRKHL	Yes	IRGQVQHAEVLQEQLKWRIRGVQQTAKELEKVNKEIW	0.94	QVQHAEVLQEQLKWRIRGVQQTAKELEK
	HM141921	ADU02708	ADU02711	MAEARDTRYQEEMNRKEEKEDNKRRNNWWKIDPQRPLDNDEWCRILRQSLPEEKIPSQTCIARRHLGPGPVSYVPGRRDSWLRGQVQHAEALQEQLEWRIRGVQQTAKELEKVNKEIWRELQYTRRQHGDYRSFGDYRRREEERWGESSPRVLKPGDSKRRRKHL	Yes	LRGQVQHAEALQEQLEWRIRGVQQTAKELEKVNKEIWRE	0.99	QVQHAEALQEQLEWRIRGVQQTAKELEK
	HM141909	ADU02636	ADU02638	MAEARDTRYQEEMNRKEDKEDKRRNNWWKIDPQRPLDNDEWCRILRQSLPEEKVPSQTCIARRHLGPGPVSCVPGRRDSWLRGQVQHAEALQEQLEWRIRGVQQTAKELEKVNKGIWRELQYTRRQHGDYGSFDNYRRREEERWGESSPRILKPGDSKRRRKHL	Yes	LRGQVQHAEALQEQLEWRIRGVQQTAKELEKVNK	0.99	QVQHAEALQEQLEWRIRGVQQTAKELEK

## Sheet: FIV
genome ACC	pol ACC	rev ACC	Rev Sequence	CCHMM		COILS
NA	NA	AAB22932	MAEGFAANRQWIGPEEAEELLDFDKATQMNEEGPLNPGVNPFRVPAVTEADKQEYCKILQPRLQEIRNEIQEVKLEEGNAGKMKKKRQRRRRKKKAFKKMMTDLEDRFRKLFGSPSKDEYTEIEIEEDPPKKEKRVDWDEYWDPEEIERMLMD	Yes	LQPRLQEIRNEIQEVKLE; MKKKRQRRRRKKKAFKKMMTDLEDRFRKL	0.83; 0.60	LQEIRNEIQEVKLE; RRKKKAFKKMMTDLEDRFRKL
NA	NA	AAB28971	MAEGGFTHNQQWIGPEEAEELLDFDIAVQMNEEGPLNPGVNPFRVPGITSQEKDDYCKILQTKLQELKNEVKEVKIEEGNAGKRKRQRRRRKKKAFKHMMANLENRFKMLFGTPSTTDETEEKTSAKEKRVDWEDYWDPEEIEKMLMD	Yes	LQTKLQELKNEVKEVK; KKAFKHMMANLENRFKML	0.99	LQTKLQELKNEVKEVKIEEGNAGKRKRQ
M36968	AAA43076	AAA43081	MKKKRQRRRRKKKAFKKMMTDLEDRFRKLFGSPSKDEYTEIEIEEDPPKKEKRVDWDEYWDPEEIERMLMD	Yes	MTDLEDRFRKL	0.6	RKKKAFKKMMTDLEDRFRKL

## Sheet: SRLV
group	SRLV	genome ACC	pol ACC	rev ACC	Rev Sequence	CCHMM		COILS
A	VISNA	M31646	AAA66812	AAA66816	MASSKNMPSRITQKSMEPPLRETWQQVVQEMVMRKQRDEEEKQNLVTGLQASSGDPIYTGNSSDRSTRGPGGKTKRRKGWFQWLRKLRAREKNIPSQFYPDMEGNCAGLENLTLGEGMEENPIYDSTAATNTANMDGRNWMEWR	Yes	VQEMVMRKQRDEEEKQNLVTGL	0.04
	VISNA	L06906	AAA48359	AAA48357	MASKESKPSRTTRRGMEPPLRETWNQVLQELVKRQQQEEEEQQGLVSGLQASKADQIYTGNSGDRSTGGIGGKTKKKRGWYKWLRKLRAREKNIPSQFYPDMESNMVGMENLTLETQLEDNALYNPATHIGDMAMDGREWMEWRESAQKEKRKGGLSGQRTNAYPGK	Yes	NQVLQELVKRQQQEEEEQQGLVSGLQ	0.3
B	CAPRINE	M33677	AAA91826	P33460	MDAGARYMRLTGKENWVEVTMDGEKERKREGFTAGQQDIQNSKYPDIPTGHSHHGNKSRRRRRKSGFWRWLRGIRQQRNKRKSDSTESLEPCLGALAELTLEGAMEKGPAEAARPSADDGNLDKWMAWRTPQK	No		0.01
	CAPRINE	JF502417	AEF12559	AEF12563	MDCGAREIHWTGREQWVEVNMEEEPLLGKQQRQGKYRKKGVQDIGYPHIPKGDHNNGSKTKRRKRNRGWWRRLRGVIRAGTTIQETNPDRSLEDCREPMERLTLEEHVEAKANTTYDITTSNRNMDKWTTWRAPK	No		0.03
	CAPRINE	JF502416	AEF12553	AEF12557	MDHGDRLMSWKGREQWVKVQMEEKEPLLKEQDKGKYTRKGIQDFSYPELPKGDNNNGDKTRRRRRRNRGWWKQLREIMQTRRANTTNDYSRSLEQCCGAMEQLTMEKHLETEANTTPSVASNSGTMDKWKNWRTPQK	No		0.05
	CAPRINE	FJ195346	ACN82422	ACN82426	MDMGAKHMQRTGEGNWVEVKMEEQEREEEPLLHTRQQGIQDTKYPKIPKSYSDNGNKSRRGRRKRAGFWKWLRGIRNQQRAAKSNNQESMEQCVGALGNLTLGRAMEKEPSEAFNPPPNNGNMDKWTTWRKAQK	No		0.02
C	CAPRINE	AF322109	AAG48629	AAG48633	MAEIRKEAKEPLIQDQVSTSQLGDGDPGATRRRRRRRRKGWWRWLREMQRSRQQRNYERLEESLGDLEKLTLAEHMEECGGGAVGDSADNQNLAPWREWREPLKEK	Yes	QQRNYERLEESLGDLEKLT	0.99	QRSRQQRNYERLEESLGDLEKL
E	CAPRINE	GQ381130	ACV53613	ACV53616	MDKKDGKRTRTEEPPLREVWRQVMSEYRSRYPELQATEELAVSDHRTGPKGEGYRMRGRRRRRGRGWFRWLRKLRARRFTEPDPDLEDPVPGMETLTLGDPGEGADTDGAAGDSDGAVAAGLWTAWRSPQK	No		0.11
	CAPRINE	EU293537	ACA81610	ACA81612	MDRRLRKQWMEGVQAYKEFQADEESGVSDHRSGLKGEGYRLRGRRRRRRGWYRWLRKLRARRFTEPDPDLEDPIPDVEALTLDDRGEGADAADLATRGAGAVVADVWMEWRSPQKEKEKGGL	No		0

## Sheet: BIV
group	genome ACC	pol ACC	rev ACC	Rev Sequence	CCHMM		COILS
BIV	M32690	AAA91271	AAA42772	MDQDLDRAERGERGGGSEELLQEEINEGRLTAREALQTWINNDSPRYVKKLRQGQPELPTSPGGGGGRGHRARKLPGERRPGFWKSLRELVEQNRRKQERRLSGLDRRIQQLEDLVRHMSLGSPDPSTPSASVLSVNPPAQTPLGHLPPRSYFKLKRVDCGAGWDLRTTAAPGLPICELDWIQGTK	Yes	LRELVEQNRRKQERRLSGLDRRIQQLEDLVRHM	1	KSLRELVEQNRRKQERRLSGLDRRIQQLEDLVRHMSL
JDV	U21603	NA	AAA64393	MMEEGRKEEPEERGEKSTMRDLLQRAVDKGHLTAREALDRWTLEDHGPPVHHVKLGRSNTVSIAECARGYRPCRGRRPARRPPIRRHPSFWGTLRGLVSEAQRRQEDRMSDLENRMAELEERFEDLALVDSGGKNPAAPAQSVSPPSSNPFAYSLSHFSKSKRVDCGEKGNRWGRPGAFPGAGISELDWIESGDGGDERPKGGRYPRGGNTPS	Yes	VSEAQRRQEDRMSDLENRMAELEERFEDL	1	SEAQRRQEDRMSDLENRMAELEERFEDLALV

## Sheet: BLV
genome ACC	pol ACC	rev ACC	Rex Sequence	CCHMM	COILS
FJ914764	ACR15158	ACR15159	MPKERRSRRRPQPIIRWRQNYFLSFKQVLLVGGPTLYMPARPWFCPMTSPSMPGAPSAGPMSDSNSKGSTPRPPARPTVSPGPPMDDLSASMERCSLDCMSPRPAPKGPDDSGSTAPFRPFALSPARFHFPPSSGPPSSPTNANCPRPLATVAPSSGTAFFPGTT	No	0.03
AF257515	AAF97917	AAF97919	MPKERRSRRRPQPIIRWRQNYFLSFKQVLLVGGPTLYMPARPWFCPMTSPSMPGAPSAGPMSDSNSKGSTPRTPARPTVSPGPPMDDLSASMERCSLDCMSPETRPQGPDDSGSTAPFRPFALSPARFHFPPSSGPPSSPTNANCPRPLATVAPSSGTAFFPGTT	No	0.03

## Sheet: PTLV
group	genome ACC	pol ACC	rex ACC	Rex Sequence	CCHMM	COILS
HTLV1	U19949	AAA85843	AAA85844	MPKTRRRPRRSQRKRPPTPWPTSQGLDRVFFSDTQSTCLETVYKATGAPSLGDYVRPAYIVTPYWPPVQSIRSPGTPSMDALSAQLYSSLSLDSPPSPPREPLRPSRSLPRQSLIQPPTFHPPSSRPCANTPPSEMDTWNPPLGSTSQPCLFQTPDSGPKTCTPSGEAPLSACTSTSFPPPSPGPSCPT	No	0
HTLV2	M10060	AAB59885	AAB59886	MPKTRRQRTRRARRNRPPTPWPISQDLDRASYMDTPSTCLAIVYRPIGVPSQVVYVPPAYIDMPSWPPVQSTNSPGTPSMDALSALLSNTLSLASPPSPPREPQGPSRSLPLPPLLSPPRFHLPSFNQCESTPPTEMDAWNQPSGISSPPSPSPNLASVPKTSTPPGEKP	No	0.02
	AF326584	AAG48728	AAG48730	MPKTRRQRTRRARRNRPPTPISQDLDRASYMDTPSTCLAIVYRPIGVPSQVVYVPPAYIDMPSWPPVQSTNSPGTPSMDALSALLSNTLSLASPPSPPREPQGPSRSLPLPPLLSPPRFHLPSFNQCESTPPTEMDAWNQPSGISSPPSPSLNLASVPKTSTPPGEKP	No	0.02
	AF326583	AAG48703	AAG48704	MPKTRRQRTRRARRNRPPTPWAISQDLDRASYMDTPSTCLAIVYRPIGVPSQVVYVPPAYIDMPSWPPVQSTNSPGTPSMDALSALLSNTLSLASPPSPPREPQGPSRSLPLPPLLSPPRFHLPSFNQCESTPPTEMDAWNQPSGISSPPSPSLNLASVPKTSTPPGEKP	No	0.02
	AF139382	AAD34842	AAD34844	MPKTRRQRTRRARRNRPPTPWPISQDLDRASYMDTPSTCLAIVYRPIGVPSQVVYVPPAYIDMPSWPPVQSTNSPGTPSMDALSALLSNTLSLASPPSPPREPQGPSRSLPLPPLLSPPRFHLPSFNQCESTPPTEMDAWNQPSGISSPPSPSLNLASVPKTSTPPGEKP	No	0.02
	GU212854	ADQ00637	ADQ00640	MPKTRRQRTRRARRNRPPTPWPISQDLDRASYIDTPSTCLAIVYRPIGVPSQVVYVPPAYIDMPSWPPVQSTSSPGTPSMDALSALLSNTLSLASPPSPPREPPRPSRSLPLPPLLSPPRFHPPSSNQCENTPPIAMDAWNQPSGISSPPSPSLNLASVPKTSTPPGEKP	No	0
HTLV3	DQ093792	AAZ77658	AAZ77660	MPISQVSDRAFSTGTLSTFSATVYRPIGAPFLGGFVPLGYTAMPYWPRAPNIRLPGTPSMDALSAQLYNTLSLDSPPSPPRELPAPSRFSPPQPLLRPPRFLHPSSTPLKNTPPSETIALNSPWESSCQPCPSPTLGSDPKTSTPCGEAPLCAFTSISSPPP	No	0
	DQ462191	AAY34569	ABF18962	MPKTRKQRSRRPRNQRPSTPWPISQVSDRAFSTGTLSTFSATVYRPIGAPFLGGFVPLGYTAMPCWPRAPNIRLPGTPSMDALSAQLYNTLSLGSPPSPPKELPAPSRFSPPQPLLRPPRFLHPSSTPLKNTPPSETIASSSPWESSCQPCPSPTLGSGPKTSTPYGAAPSCVSTSISSPPP	No	0
STLV1	AY590142	AAU34010	AAU34011	MPKTRRGHRRSQRKRPPTPWPISQGLDKASSMDTQSTCLETVCRATGAPSLGDYAQPAFIVMPFWPLARNTRSPGTPSMDALSDQLYNSLSLDSPLSPPSEPPRPLKSSPLQPLIRPPTFRPPSSKPCASTPRFETDIWSPPLESNSRPCLSPTPAYVPKTSIPSGEIQSSASTSTNYPPQSPGPSCLM	No	0
STLV3	AF517775	AAN87145	AAN87147	MPKTRKQRSRRPKNQRPSTPWPISQVSGRAFSTGTLSTFSATVYRPIGAPFLGGFVPLGYTAMPCWPRAPNIRLPGTPSMDALSAQLYNTLSLDSPPSPPRELPAPSRFSPPQLLLRPPRFLHPSSTQSKNTPPSEIIASSSPWENSCQPCPSPTLDSDPKTSTPCGEAPLCAFTSISSPPP	No	0
	NC_003323	NP_542258	NP_542259	MPKTRKQRSRRPRNQRPSTPWPISQVSDRAFSTGTLSTFSATVYRPIGAPFLGGFVPLGYTAMPCWPRAPNIRLPGTPSMDALSAQLYNTLSLGSPPSPPKELPAPSRFSPPQLLLRPPRFLHPSSTPLKNTPPSETIASSSPWESSCQPCPSPTLGSGPKTSTPYGAAPSCVSTSISSPPP	No	0
	AY217650	AAO62102	AAO62105	MPKTRKQRSRRPKNQRPSTPWPTSQVSGRAFSTGTLSTFSATVYRPIGAPFLEGFVPLGYTAMPCWPRAPNIRLPGTPSMDALSARLYNTLSLDSPPSPPKELPAPSRFSPPQPLLRPPRFLHLSSTQLENTPPSETIASSSPWGSSCPPCPSPTPGFDPKTYTPCGAAPSCASTSTSSPPP	No	0
	AY222339	AAO86626	AAO86628	MPKTRKQRSRRPKNQRPSTPWPISQVSGRAFSTGTLSTFSATVYRPIGAPFLGGFVPLGYTAMPCWPRAPNIRLPGTPSMDALSAQLYGTLSLDSPPSPPRELPAPSKFSPPQLLLQPPRFLHPSSTQSENTPLSETTASSSPWESSCQPCPSPTLGSDPKTSTPCGEAPLCACTCISSPPP	No	0

## Sheet: HML2
genome ACC	pol ACC	rec ACC	Rec Sequence	CCHMM		COILS
AF164614	NA	Q69383	MNPSEMQRKAPPRRRRHRNRAPLTHKMNKMVTSEEQMKLPSTKKAEPPTWAQLKKLTQLATKYLENTKVTQTPESMLLAALMIVSMVSAGVPNSSEETATIENGP	Yes	LKKLTQLATK	0.41
AF164612	NA	P61576	MNPSEMQRKAPPRRRRHCNRAPLTHKMNKMVTSEEEMKLPSTKKAEPLTWAQLKKLTQLATKCLENTKVTQTPESMLLAALMIVSMVSAGVTNSSKETATIENGP	Yes	LKKLTQLATK	0.05
AY037928	NA	P61574	MNPSEMQRKAPPRRRRHRNRAPLTHKMNKMVTSEEQMKLPSTKKAEPPTWAQLKKLTQLATKYLENTKVTQTPESMLLAALMIVSMVSYGVPNSSEETATIENGP	Yes	LKKLTQLATK	0.41
AY037929.	NA	P61575	MNPSEMQRKAPPRRRRHRNRAPLTHKMNKMVTSEEQMKLPSTKKAEPPTWAQLKKLTQLATKYLENTKVTQTPESMLLAALMIVSMVSAGVLNSSEETATIENGP	Yes	LKKLTQLATK	0.41
AC025420	NA	P61571	MHPSEMQRKAPPRRRRHRNRAPLTHKMNKMVTSEQMKLPSTKKAEPPTWAQLKKLTQLATKYLENTKVTQTPESMLLAALMIVSMVSAGVPNSSEETATIENGP	Yes	LKKLTQLATK	0.41
AL590785	NA	P61573	MNPSEMQRKAPPRRRRHRNRAPLTHKMNKMVTSEEQMKLPSTKKAEPPTWAQLKKLTQLATKYLENTKVTQTPESMLLAALMIVSMVSAGVPNSSEETATIENGP	Yes	LKKLTQLATK	0.41
AF074086	AAF88167	NA	NA

[truncated: 5 more sheets: MMTV, Jaagsiekte, endogenous, overall correlation, SIV_HIV1_SRLV_delta_correlation]
